# Supplementary material for: Assessing the collection and reporting of patient-reported outcome data in interventional cancer trials: a single institution, retrospective systematic evaluation
Source: J Patient Rep Outcomes. 2022 Dec 22;6:128. doi: 10.1186/s41687-022-00529-9 (PMC9780410; doi:10.1186/s41687-022-00529-9)
Supplement: Supplementary file 1 — Additional file 1: Table S1. Protocol data extraction table. [file 41687_2022_529_MOESM1_ESM.xlsx]

## Sheet: Sheet1
Study Reference				Study Characteristics																					Each PROM Outcome				Each PROM Outcome				Each PROM Outcome				Each PROM Outcome				Each PROM Outcome				Each PROM Outcome				Each PROM Outcome
Study ID	Short Title	Full Title	Chief Investigator	Approval Date	Closed Date	Clinical Unit	Funding (Academic or Industry)	Study Aims Type	Primary Objective Type	Primary Objective	PRO Objective	PRO Objective	PRO Objective 2	PRO Objective 3	Diagnosis of Cancer	Sample Size	Type of Intervention	Single Centre vs. Multi-centre	National vs International	Study Design Type	Duration of patient follow-up in months	Total number of time points	PROM Follow-up Location	Paper vs. electronic	Measure	Outcome	Dimensions	Validated vs. Nonvaliated	Measure	Outcome	Dimensions	Validated vs. Nonvaliated	Measure	Outcome	Dimensions	Validated vs. Nonvaliated	Measure	Outcome	Dimensions	Validated vs. Nonvaliated	Measure	Outcome	Dimensions	Validated vs. Nonvaliated	Measure	Outcome	Dimensions	Validated vs. Nonvaliated	Measure
[truncated: 28 more columns]
