# Supplementary material for: Assessing the collection and reporting of patient-reported outcome data in interventional cancer trials: a single institution, retrospective systematic evaluation
Source: J Patient Rep Outcomes. 2022 Dec 22;6:128. doi: 10.1186/s41687-022-00529-9 (PMC9780410; doi:10.1186/s41687-022-00529-9)
Supplement: Supplementary file 2 — Additional file 2: Table S2. Publication data extraction table. [file 41687_2022_529_MOESM2_ESM.xlsx]

## Sheet: Sheet1
Publication Reference								Sample description						Outcome Reporting						Each PROM Outcome		Each PROM Outcome		Each PROM Outcome		Each PROM Outcome		Each PROM Outcome		Each PROM Outcome		Each PROM Outcome		Each PROM Outcome		CONSORT-PRO Checklist
Study ID	Short Title	Study / Publication ID	Title	Author List	Year of Publication	Journal	DOI	Age	Gender	Ethnicity	Diagnosis	Disease stage	Sample size	Main publication vs. secondary publication vs. additional analysis	Primary Outcome Reported	PRO outcome Reported	PRO Outcome Reported	PRO Outcome Reported	Additional Outcome Reported (Not included in protocol)	Measure title	Results reported (total score / domain score / mean)	Measure	Results reported (total score / domain score / mean)	Measure	Results reported (total score / domain score / mean)	Measure	Results reported (total score / domain score / mean)	Measure	Results reported (total score / domain score / mean)	Measure	Results reported (total score / domain score / mean)	Measure	Results reported (total score / domain score / mean)	Measure	Results reported (total score / domain score / mean)	P1b: The PRO should be identified in the abstract as a primary or secondary outcome	2a: Including background and rationale for PRO assessment	P2b: The PRO hypothesis should be stated and relevant domains identified, if applicable	Eligibility criteria: Not PRO-specific, unless the PROs were used in eligibility or stratification criteria	(Extension) P6a:Evidence of PRO instrument validity and reliability should be provided or cited if available (PRO Elaboration) the person completing the PRO and methods of data collection (paper, telephone, electronic, other)	7a: Sample size: not required for PRO unless primary outcome	Statistical approaches for dealing with missing data	13a: The number of PRO outcome data at baseline and at subsequent time points should be made apparent	15: Demographic & clinicaI characteristics including baseline PRO data when collected	For each group, number of participants (denominator) included in each analysis for PRO results	For each primary and secondary PRO, results from each domain and time point	Results from additional PRO analyses where relevant	PRO-specific limitations and implications for generalizability and clinial practice	PRO data should be interperted in relation to clinical outcomes including survival data, where relevant
[truncated: 6 more columns]
